# Supplementary material for: In Vitro Anti-Influenza A Virus H1N1 Effect of Sesquiterpene-Rich Extracts of Carpesium abrotanoides
Source: Molecules. 2022 Nov 29;27(23):8313. doi: 10.3390/molecules27238313 (PMC9739900; doi:10.3390/molecules27238313)
Supplement: Supplementary file 1 [file molecules-27-08313-s001.zip]

Archive with 1 entries (1 files):
- molecules-2028474-supplementary.pdf
